# Supplementary material for: In Situ Growth of Nickel–Cobalt Metal Organic Frameworks Guided by a Nickel–Molybdenum Layered Double Hydroxide with Two-Dimensional Nanosheets Forming Flower-Like Struc-Tures for High-Performance Supercapacitors
Source: Nanomaterials (Basel). 2023 Jan 31;13(3):581. doi: 10.3390/nano13030581 (PMC9919709; doi:10.3390/nano13030581)
Supplement: Supplementary file 1 [file nanomaterials-13-00581-s001.zip]

Archive with 1 entries (1 files):
- nanomaterials-2180856-supplementary.pdf
